# Supplementary material for: The Therapeutic Potential of Baicalin and Baicalein in Breast Cancer: A Systematic Review of Mechanisms and Efficacy
Source: Curr Issues Mol Biol. 2025 Mar 11;47(3):181. doi: 10.3390/cimb47030181 (PMC11941372; doi:10.3390/cimb47030181)
Supplement: Supplementary file 1 [file cimb-47-00181-s001.zip]

Archive with 1 entries (1 files):
- cimb-3498316-supplementary.pdf
